# Supplementary material for: Determinants of women’s satisfaction with maternal health care: a review of literature from developing countries
Source: BMC Pregnancy Childbirth. 2015 Apr 18;15:97. doi: 10.1186/s12884-015-0525-0 (PMC4417271; doi:10.1186/s12884-015-0525-0)
Supplement: Additional file 2: Table S2. — Summary of studies included in the review. [file 12884_2015_525_MOESM2_ESM.xlsx]

## Sheet: Table_2
	Table 2: Summary of studies included in the review
S #	Author/s, year	Country, setting	Study design & objective	Sample and participant profile	Location of interview	Pregnancy stage assessed / outcome	Tool/s and Main outcomes measured / assessed	Measure of maternal satisfaction	Other important outcomes / variables assessed	Rating of satisfaction
	Aldana, Piechulek & Al-Sabir, 2001	Bangladesh, rural health centre (five outreach services)	Cross-sectional study to assess client's satisfaction with quality of care (maternal care 1 of the 5 categories of services assessed)	Sample of 1913 clients at outreach services selected through systematic random sampling	Exit interview at rural outreach centres	Overall maternal care	Mean waiting and consultation time; Level of satisfaction with waiting time, consultation time, behaviour of providers. Provider's technical competence during consultations (communication; information sharing; privacy)	Structured questionnaire. First, client was asked whether or not she was satisfied with care recieved, then asked about her level of satisfaction or dissatisfaction	None	55% satisfied with overall female care
34	Aniebue & Aniebue, 2011	Nigeria, two tertiary hospitals	Cross-sectional study to examine the attitude of pregnant women to a new antenatal care model with four antenatal visits	Sample of 409 women attending ANC checkups at facility- all consenting women surveyed on days selected by balloting during survey period	Facility	Antenatal care	Desire for the reduction in number of antenatal visits to four; rate of satisfaction with current antenatal practice (antenatal care; frequency and spacing of antenatal appointments)	Semi-structured questionnaire	None	67% satisfied with antenatal care
36	Avortri, Beke & Abekah-Nkrumah, 2009	Ghana, two public tertiary hospitals	Cross-sectional study to examine the association between experiences during childbirth and satisfaction with childbirth services	Sample of 885 women who delivered vaginally and who had been officially discharged from November 2006 to January 2007 - arrived at by temporal (period) sampling	Exit interviews at facility	Childbirth services	Overall satisfaction with childbirth services	Picker questionnaire on patient experiences (Picker Institute Europe, 2005) adapted & pre-tested	experiences during childbirth	Only predictors of satisfaction,
17	Balogun, 2007	Nigeria, four private health facilities managed by general doctors & not specialist obstetricians	Retrospective cross-sectional study to get user's feedback on quality of ANC service	Sample size 200 - 50 women who delivered within 3 months before time of study & antenatal care attendance at the facility for index pregnancy - randomly selected on immunization day from each facility	Interviews at facility by trained nurses	Antenatal care	Reasons for attending private health facility; satisfaction with the service; attendance for next pregnancy	Structured questionnaire. Satisfaction assessed through rating of services on 4-point scale (very satisfied, somewhat satisfied, unsatisfied) Query also on attending same facility for next pregnancy	None	64% satisfied with private health facilities; 21% very dissatisfied
1	Banerjee, 2003	India, urban public health centre	Descriptive cross-sectional study to assess patient's awareness, satisfaction & utilization of MCH services	Sample of 400 antenatal and post natal mothers and mothers of under-five children utilizing the centre's services - Unit of health centre selected through lottery method; systematic random sampling to select required number of households	respondent's homes	Overall maternal & child health services	Patient's awareness, satisfaction & utilization of services. Client's perception score calculated by combining several factors like awareness, convenience, utilization, opinion and satisfaction	Structured schedule. Rating of services with scoring (excellent-17-20, good-13-16, satisfactory-9-12, poor-5-8, very poor0-4)	Proportional utilization of various services; Perception scores assessed across socio-cultural variables	61.5% felt MCH services to be excellent of good; 16% felt they were poor / v poor
2	Bazant & Koenig, 2009	Kenya, 2 urban slum communities	Descriptive cross-sectional community based study to assess women's experience of and satisfaction with delivery care	Sampling frame was Kenya's Central demographic health surveillance system - participants were women who delivered in health facilities in 2004 or 2005 and did not suffer miscarriage - all eligible women numbered 2299, from which 1266 were interviewed (373 miscarriage, not available at home or refused)	respondent's homes	Delivery care	Women's satisfaction with delivery care and characteristics of women and of delivery care that were associated with satisfaction	Structured questionnaire. Satisfaction was assessed by whether women would recommend the delivery care facility and deliver there again	Satisfaction predictors analyzed included socio-demographic variables, pregnancy intended or not, type of facility, delivery care expenditure, experience of care	56% satisfied with delivery care
	Bruggemann et al. 2007	Brazil, Maternity hospital	RCT to test support to woman by a companion of her choice during childbirth	Sample of 212 primiparous pregnant women with a single, term live cephalic fetus; no fetal malformation or distress; normal delivery. 105 women in intervention and 107 in control group.	Facility	Delivery care	Women satisfaction with delivery care; duration of labour; use of anasthesia and oxytocin for dilation; fetal wellbeing; APGAR score at 1 & 5 minutes; condition of neonate	Structured questionnaire; satisfaction assessed by asking woman about how she felt during labor and delivery (evolution of labor, having a companion or not, instructions received from doctors and nursing staff, healthcare provided and type of delivery). Answers selected from a sequence of five symbols with facial expressions corresponding to "very dissatisfied", "dissatisfied", "satisfied", "well…	breastfeeding	Women in support group more satisfied with labour (median 88 vs 76)
26	Butawa et al. 2010	Nigeria, rural community in one state	Cross-sectional descriptive study exploring knowledge and perceptions of maternal health and awareness of health services among women and men of reproductive age in rural communities	326 women who had delivered within the past two years and 321 adult male heads of household	respondent's homes	Overall maternal healthcare services	Knowledge of maternal health; awareness of health facilities; barriers to seeking care; perception of health services	Queries on problems (facility timing, human resources, behaviour, equipment & drug availability, referral transport & ability to handle complications) and assessment of services (poor; excellent)	none	8% women rate MH services excellent and 2% rate it as poor
18	Cham et al. 2009	Gambia, main referral hospital	Qualitative study assessing availability and quality of emergency obstetric care	30 women treated for various acute obstetric conditions at any period in pregnancy to six weeks postpartum, severe enough to end in a maternal death	respondent's homes	within 2 weeks post partum; delivery outcome not specified	Availability and quality of emergency obstetric services	Semi-structured open-ended guides; Query in IDI schedule on how the women perceived quality of care, whether they were satisfied and what were the reasons)	None	None
	Changole et al. 2010	Malawi, tertiary hospital	Facility based cross-sectional study to determine the extent to which women are satisfied with the care they receive when they come to deliver at the facility	All consenting women being discharged from PNC wards between 3 Oct 2008 and 30 Sep 2009. Sample size 1562.	Exit interview at facility	immediately post partum; vaginal and assisted deliveries included	Experience of care during stay & extent of satisfaction with care received at facility	Semi-structured questionnaire - included overall assessment of care (very good; good; poor; very poor)	Knowledge of patient rights	97% satisfied with care they received from admission through labour and delivery
	Chunuan & Kochapakdee 2003	Thailand, regional hospital	Facility based cross-sectional study to identify level of patient satisfaction with nursing care and to determine factors predicting patient satisfaction with nursing care received during intrapartum	525 postpartum women who gave birth during December 2000 through February 2001	At facility - first or second postpartum day no earlier than 12 hours for subjects with vaginal delivery and no earlier than 24 hours for subjects who had C-section or complicated labor.	Deliveries with elective C-section or mother' age < 18 excluded	3 structured questionnaires usedto identify level of patient satisfaction with nursing care and to determine factors predicting patient satisfaction with nursing care received during intrapartum.	Patient Satisfaction with Health Care Services Questionnaire (PSHCSQ) - consisted of 59 items - modification of items from the Patient Satisfaction Questionnaire (PSQ) developed by Risser24 and the Patient Satisfaction Questionnaire-II (PSQ-II) developed by Ware et al. Each item was worded as a statement for ratings of agreement or disagreement on a 5-point Likert scale.	None	Level of patient satisfaction with nursing care: Low-14.5%; Moderate-68.5%; High-17%
28	D'Ambruoso et al. 2005	Ghana, semi-urban region	Qualitative study on women's interactions with providers during labor & delivery & its implication on utilization of services	2 FGDs and 21 IDIs with women attending antenatal and child welfare clinics and who had delivered with a health professional in last 5 years	Various locations (facility & homes), chosen by the respondent.	Outcome - live birth	Semi-structured guides on women's interactions with providers during labor & delivery & its implication on utilization of services in Ghana	Satisfaction assessed through following topics: Satisfaction with services; Expectations of care; Recommendations of services to other women	Awareness, availability and actual choice of place of delivery	None
3	Das et al. 2010	India, rural MCH centres in West Bengal	Facility based cross-sectional study to assess user's satisfaction with antenatal and immunization services	Sample of 1600 (all clients attending the service centers on alternate days between June-Sep 2006)	Exit interviews at facility	Not specified	Age, family size, occupation, education, distance of clients′ houses from health service facilities, means of transport, care-seeking preferences, expectations and level of satisfaction related to waiting and consultation time; provider's competency assessment (reason for consultation; information sharing; privacy; examination conducted)	User's rating of services (very poor, poor, satisfactory, good): - by type of service (ANC; PNC; family planning; immunization) - Doctor's availability, response to queries, listening, future course explanation, confidence in Doctors, satisfaction on visit - satisfaction with quality of nursing staff - suggestions on various aspects	None	Satisfaction with MCH services: Hindu & Muslim - 78% each Illiterate-100%; educated-10% Housewives-82% 83% satisfied with Doctor 73% satisfied with nursing staff
	Dhar et al. 2009	India, women across different income groups in Delhi	Prospective randomized cross-sectional study to evaluate the quality of maternity care, women’s perception of quality of care and factors influencing perception	Sample of 249 women who delivered viable live birth in Delhi (after 28 weeks of gestation) in 6 months preceding the survey, and who were not suffering from any major ailment	respondent's homes	Live birth	Structured questionnaire assessing quality of maternity care, common physician practices, maternal attitude and perception, the cost of maternity care and the postnatal quality of life	Query on client satisfaction with care in the questionnaire	Knowledge, attitude and practice of maternity care by women (antenatal, intrapartum, postnatal, neonatal and post-neonatal care)	93.6% satisfied with quality of delivery care; HIG-96%; MIG-87%; LIG-95%
4	Duong et al. 2004	Vietnam, rural commune health centres	Community based cross-sectional study to test feasiblity of instrument for measuring perceived quality of MH care at commune health centres	200 women who gave birth in previous 3 months (July–August 2000) and 196 pregnant women in 34 communes	Respondent's homes or rice fields	antenatal and post-partum; pregnancy outcome not specified	Structured questionnaire - Objective was to test feasiblity of instrument for measuring perceived quality of maternal health care at commune health centres	20-item scale - 4 themes: - Healthcare delivery (good clinical examn, good diagnostic skills, quality of dispensed drugs, recovery of patients, prescriptn of drugs, monitoring of patient's recovery, fee for provided services) - Health facility (adequacy of medical equipt, rooms, staffing, health workers for women's health) - Interpersonal aspects of care (compassion, respect, openness, honesty, t…	Perceived quality score's association with client characteristics (age, income, education, occupation and maternity status)	Mean perceived quality scores: Healthcare delivery-4.5/7; health facility - 1.6/4; interpersonal behaviour - 5/6; access to services-2.3/3; total - 15/20
5	Dzomeku, 2011	Ghana, district hospital maternity unit	Qualitative study to assess women's experience in intrapartum and immediate postpartum care	Purposive sample of 12 women who had delivered in last 48 hours in the facility (8 IDIs within 48 hr of delivery; 2 FGDs 2 weeks after delivery)	Facility	normal vaginal deliveries with no history of neonatal loss	IDI & FGD to assess care and satisfaction of expectant mothers during labour, birth and lying-in period (intrapartum and immediate post-partum care) at the facility	Maternal satisfaction assessed through inductive examining using content analysis (first-level coding, pattern coding and memoing)	None	None
19	El-Mohimen et al. 2006	Egypt, ANC clinic in tertiary hospital	Prospective non-experimental study (cross-sectional comparison) to evaluate antenatal care services	Sample of 208 pregnant women from those attending antenatal care clinic before 20 weeks of gestational age, low risk, both primipara and multipara until the second trimester	Respondent's homes	Antenatal	Structured questionnaire (interviewing sheet) to assess women's perception (opinion) toward antenatal care (effect of care, services during antenatal visits, frequency of visits, care providers (physician and nurse) and mother’s intention about antenatal follow-up at subsequent pregnancies); comparison between women with regular vs irregular attendance at ANC clinic	queries in questnaire about whether women were satisfied or not with the ANC services in the clinic	personal history; pregnancy history; current pregnancy	67.5% mothers with regular attendance were satisfied with ANC care as compared to 34.5% mothers with irregular attendance.
	Enabudoso & Isara 2011	Nigeria, lying & labor wards of tertiary hospital	Descriptive cross-sectional study to assess the prevalence of satisfaction, and associated factors, among parturients who had recently delivered by C-section.	Sample of 211 women who had delivered by Caesarean 2–5 days previously. Random selection	Facility	Caesarian deliveries; live births	Semi-structured questionnaire assessing initial reaction to the decision to deliver by cesarean, the satisfaction with the delivery, and the reasons for both	query on satisfaction with Caesarian delivery (yes/no)	Socio-demographic data of respondent; obstetric history; booking status, indication for cesarean delivery, and fetal outcome from case file	80% satisfied with C-section delivery
6	Fawole et al. 2008	Nigeria; maternity facilities in metropolis (public and private facilities at primary, secondary and tertiary levels)	Descriptive cross-sectional study to get women's perception of antenatal care services in public and private facilities at 3 levels	Sample of 395 women who attended selected facilities for antenatal care one or more times (excluding first visits). Random selection	Respondent's home	Antenatal	Semi-structured questionnaire assessing experience & satisfaction with antenatal visits (duration of visit, services provided, information shared, inter-personal communication, amenities & constellation of services available at facility)	Section in questionnaire: - rating of care received (very satisfied, just satisfied, not satisfied, indifferent) - adequate explanation by Doctors/nurses - satisfied with attitude of Doctors & nurses - will recommend health facility to friend - will register in facility for future pregnancies	Socio-demographic data of respondent;distance from facility; cost of registration	96.5% women satisfied with the care received.
	Faye et al. 2011	Senegal, one health district	Cross-sectional study to analyze the link between patients’ satisfaction about received services in health facilities and the choice of the place of future delivery for women who had delivered at least once in a facility	Sample of 373 women who had given birth between July 2006 and June 2007 and also had given birth in a health facility during the five years preceding the study period	Respondent's home	facility and home deliveries (outcome not specified)	Structured questionnaire to assess link between patients’ satisfaction about received services in health facilities and the choice of future delivery place of women who had delivered at least once in a facility in the past five years	Satisfaction was assessed with a Likert-type scale with 4 levels - very satisfied, satisfied, somewhat satisfied & not satisfied at all. Very satisfied and satisfiedwere considered satisfactory quality of service. A delivery was considered of good quality if both the admission and conduct of the delivery were very satisfactory or satisfactory.	None	47% women satisfied with reception at facility and conduct of delivery
	George 2002	India, private hospitals in 2 developed & 2 less developed districts in one state	Cross-sectional study to understand women's perspective about quality of reproductive health care in private hospitals	Sample of 555 women who received inpatient treatment for reproductive health problems at various private & voluntary hospitals & nursing homes	Exit interview at facility	Reproductive health (normal delivery, Caesarians, abortion and gynecological problems)	Semi-Structured questionnaire to understand women's perspective about quality of reproductive care in private hospitals (Perception about diagnostic and medical equipment, infrastructural facilities, waiting time, provider behaviour, attention given by doctor)	Open-ended questions on provider behaviour, waiting time, attention by provider, good things perceived in the hospital, things disliked in the hospital and expectations from the hospital	None	Perception of good things at facility: 43% - good doctors 25% - facility good & within reach 15% - nurse behaviour 14% - cleanliness
7	Ghobashi & khandekar 2008	Oman, public and private clinics in one region	Community cross-sectional study to assess client feedback on satisfaction with services.	Sample of 83 women attending antenatal clinics selected through multi-stage random sampling	Facility	Antenatal	Structured questionnaire with close ended questions assessing client feedback on satisfaction with antenatal care services (available resources; personal care given by the attending staff; time spent at reception, nursing station, doctor’s consultation room, laboratory, counselling and pharmacy)	Scoring of responses: strong +ve (2pts), +ve (1), -ve (-1), strong -ve (-2), equivocal (0) Components covered: clinic, attending Dr, attending nurse / midwife, waiting time, lab services, pharmacy support Quartiles of aggregate scores rated as excellent, good, poor and v poor to grade overall level of satisfaction for each component.	None	Satisfaction with components of ANC care: Clinic - 62% excellent/ 21% good Doctor - 76 / 16%; Nurse/midwife - 72/11; Waiting time - 11 / 62; Lab services - 12 / 11; Pharmacy supply - 0 / 81.
22	Hasan 2007	Bangladesh, tertiary hospital	Cross-sectional to assess maternal satisfaction with maternal and child health services.	Sample of 175 women aged 15-49 years visiting the facility for MCH services selected by systematic random sampling	Facility	Overall MCH services	Structured questionnaire assessing level of satisfaction with MCH services, level of accessibility of MCH services, provider's support towards MCH services, hospital service facilities towards mothers and children, association between dependent and independent variables	Section on satisfaction with services: 32 qns relating to interpersonal behavior, communication, attention, waiting time, facilities, supplies, services & overall satisfaction. 3-4 options from not satisfied to fully satisfied; scoring accordingly; individual scores summed up to calculate cut-off point; BEST criteria used	none	76.6% highly satisfied with provider support; 57.8% highly satisfied with facilities of the service centres
	Heidari et al. 2008	Iran, prenatal clinics in one city	Descriptive cross-sectional study to determine the level of satisfaction among women attending the prenatal clinics.	701 pregnant women with gestational age > 20 weeks and at leas ttwo visits in the 14 prenatal clinics	Respondent's home	Antenatal	Structured questionnaire assessing the level of satisfaction among women attending prenatal clinics	23 questions including satisfaction about enviornment of centre (physical env and equipments), communication skills of the personnel and the quality of the provided care, availability and costs of services. The level of satisfaction was scored as totally satisfied (0); satisfied (1); indifferent (2); unsatisfied (3) and totally unsatisfied (4).	demography, type of insurance & reason for choosing a particular health centre	Overall satisfaction rate of 99% (for all parameters combined)
37	Hung et al. 2010	Taiwan, post-partum nursing centres	Cross-sectional study to explore predictors of women's satisfaction with post partum nursing centers.	406 postpartum women from 8 participating post-partum nursing centres selected through proportional stratified quota sampling	Facility and home (demographic questionnaire filled at facility during their stay and rest of questionnaire administered to them after 4 weeks postpartum at their homes)	Post-partum care	4 tools used - Chinese Health Questionnaire (socio-cultural preferences in expression of distress), Social Support Scale (family adaptation, partnership, growth, affection & resolve), the Hung Postpartum Stress Scale (postpartum stress with maternity role, changes in body and lack of social support), and the Satisfaction with the Postpartum Nursing Center Scale.	Satisfaction assessed through the Postpartum Nursing Center Scale of 17 items: - 5-point rating from 1 (greatly dissatisfied) to 5 (greatly satisfied) - score for satisfaction level is derived by summing all ratings, resulting in scores between 17 and 85	none	Mean score of 62 (range 17-85, SD 6.37)
	Jafari et al. 2010	Iran	Cluster-randomized controlled trial to assess whether a group prenatal care model, was associated with greater satisfaction for women than the individual model of prenatal care.	All women booking for prenatal care in the trial centres between May 2007 and july 2008 and fulfilling inclusion criteria - pregnancy < 24 weeks gestation, no severe medical problems, willingness to participate in trial. Women interviewed at 34-36 weeks gestation - 320 women in group and 308 in individual prenatal care.	Facility	Antenatal (excluded miscarriage; fetal death; multiple pregnancies)	Standardized closed ended questionnaire to compare group vs. individual prenatal care. Main outcomes measured: prenatal care utilization; most recommended dimensions in a satisfaction survey in prenatal care; aspects of prenatal care expected to change as a result of the intervention (i.e., communication, quality of care, organization of care and information provision regarding maternal and perin…	Responses to statements of satisfaction were measured on a four-point Likert scale, ranging from very satisfied (score 4) to somewhat satisfied (3), somewhat dissatisfied (2), and very dissatisfied. Possible scores range from 24 to 96.	none	mean item score 3.8, SD 0.20 for group prenatal care and mean item score 3.01, SD 0.31 for individual care (P< 0.000)
	Jain et al. 2002	India, tertiary hospital	Prospective randomized study to evaluate intramuscular meperidine and tramadol as compared with epidural analgesia.	Sample of 128 term nulliparous women with singleton pregnancy and vertex presentation, in active labor and desiring analgesia	Facility	Intrapartum; singleton pregnancy and vertex presentation	Closed ended questionnaire assessing - pain level (using Visual Analog Scale) and maternal satisfaction	Maternal satisfaction was assessed within 24 h after delivery by an obstetrician using a five-point descriptive scale of excellent, very good, good, fair, or poor. The desire to use the same analgesia in future was also enquired.	progress of labor, neonatal evaluation	Overall maternal satisfaction was good to excellent in 90% women in group I (epidural analgesia) as compared with 72% in group II (meperidine) and 65% in group III (tramadol) (P- 0.05).
	Kazmi 1995	Pakistan, one province	Cross-sectional mixed methods study to assess women's preferences and usage of MCH services, awareness of services, costs and provider availability.	800 urban and 400 rural women - selection criteria not specified	Respondent's home	antenatal, delivery and postpartum care irrespective of outcome	Structured questionnaire supplemented with qualitative data through IDIs, FGDs and participant observations to assess women's preferences and usage of pregnancy and delivery services, awareness of services, costs and provider availability	Combination of quantitative (household survey) and qualitative instruments (FGD, IDI, participant observations)	None	Satisfaction rates high (93-98%) for all types of providers (TBA, lady doc, nurse, relative/neighbor, homeopatj / hakeem)
	Kabakian-Khasholian et al. 2000	Lebanon, rural, semi-rural and urban areas	Qualitative study to understand women's views and responses to the management of their pregnancy and delivery.	117 women of any parity who had vaginal deliveries within 3 months preceding the interview.	Facility or home	pregnancy, delivery and postpartum	Semi-structured interviews assessing health-care seeking behavior, expectations, perceived quality of care, unmet needs and the social support received throughout the childbirth process.	In-depth interviews: Themes explored choice of provider; expectations of childbirth and level of women's satisfaction; perceived quality of care and desired levels of medical interventions; women's awareness of choices and their unmet needs.	None	None
	Khresheh 2010	Jordan, maternity ward of government hospital	Non-randomized comparison study to assess whether support in first stage of labor affected duration, pain relief medication, mode of delivery & postpartum perception of birth experience.	A convenience sample of 226 nulliparous women who had a single term fetus, were expecting an uncomplicated vaginal birth and were in spontaneous labour at the time of admission; Short interview on first postpartum day	Facility	delivery and postpartum	Structured questionnaire to assess whether support in first stage of labor affected duration, pain relief medication, mode of delivery & postpartum perception of birth experience	Responses on experience rated on Likert scale (excellent, very good, good, fair, poor) For scoring, first 3 were grouped into 'good' and last 2 were grouped into 'not good'	None	women with support during labor more likely to have good birth experience (84%) than women without support (32%)
41	Langer et al. 1996	1996	RCT to evaluate psycho-soc support intervention, involving women at high risk for LBW babies across 4 institutions in L America; study explored whether intervention could improve outcomes, including satisfaction.	2235 women at high risk for LBW babies; study explored whether intervention could improve outcomes, including satisfaction	Facility and home- Interviews on 36th week (home), soon after delivery (facility) and 40th day postpartum (home)	Antenatal; high risk pregnancies	Main outcomes were structure and quality of support network of pregnant women - levels of psychological distress and social support	Questionnaire included questions on satisfaction with care - [good / not good] - prenatal care, care during labor & delivery, neonatal care - partner's support, support provided by others delivery experience as expected; fear during delivery, pain during delivery, desire of repeating delivery experience	None	Satisfaction (% of not good) Prenatal care - C 5.4; I 4.8 Care during labour & delivery - C 8.8; I 8.9 Neonatal care - C 3.4 I 3.3
	Langer et al. 1998	Mexico, public tertiary hospital	RCT in a Mexican public hospital to evaluate the effects of psychosocial support during labor, delivery and immediate PP period provided by a female companion (doula).	724 women with single fetus, no previous vaginal delivery, who arrived at the labour and delivery unit with < 6 cm of cervical dilatation, without evidence of any severe obstetric disease or indications for an elective caesarean section (randomly assigned to intervention (361) or control (363))	Facility, immediately after delivery and home at 40 days post partum	Psychosocial support during labour, delivery & immediate postpartum	main outcomes were exclusive & full breastfeeding at 1 month post partum.	Satisfaction measured by asking a direct question in Postpartum questionnaire on level of satisfaction with childbirth experience - response options were high, medium and low	Duration of labour, medical interventions, mother's emotional condition, newborn's health	% reporting satisfaction as: High - I 82.3; C 81.9 Medium - I 9.0; C 9.9 Low - I 7.7; C 8.2
	Langer et al. 2002	ANC clinics in four developing countries (Cuba, Argentina, Thailand, Saudi Arabia)	This study assessed women and providers' satisfaction with a new evidence-based ANC model within the WHO randomized trial conducted in four developing countries that compared a new ANC model with the standard type offered in each country.	1600 pregnant women at 32 weeks of gestational age and with two or more antenatal care visits to the participating ANC clinics (800 per country; 400 per arm)	home	Antenatal care	Questionnaire assessing overall satisfaction; satisfaction with number of visits, spacing between visits, waiting time, and time spent with provider	Women’s questionnaire on satisfaction developed after qualitative study of cultural context of care. 24 questions addressing patients' preferences about the no. of ANC visits; time spent in the waiting room and with caregiver; amount and appropriateness of the info received; women’s worries concerning their health status and babies', and the reassurance they received from the provider. Only 1 dir…	Summary indices of information received, information about how to recognize problems, information about what to do in the presence of problems, and information about how to recognize and handle these problems	Satisfaction with (%): No. of visits: I 77.4; C 85.2 Spacign between visits: I 72.7; C 81 Waiting time: I 78.3; C 77.6 Time spent with provider: I 85.7; C 79.1
	Lomoro et al. 2002	China, 2 MCH posts	Cross-sectional study to investigate mother's perspectives on postpartum care.	50 postpartum mothers who received postpartum care at the posts between Dec 1998 & July 1999	Facility	postpartum care	Semi-structured questionnaire assessing mothers' quality and adequacy of postpartum services	open ended questions on mother's definition of quality, whether or not they were satisfied with quality of services they received, and a discussion on the reasons	demographic profile, current PP care received by mothers, services considered important, problems encountered, suggestions for improvement	None
	MacKeith et al. 2003	Lusaka, Zambia; midwife run maternity units	Cross-sectional study to assess access, coverage and quality of care in midwife-run maternity units in the city of Lusaka.	Sample of 1210 women who had delivered in the last 2 years	Home	overall childbirth experience; all outcomes considered	Structured questionnaire which included questions on outcomes of recent pregnancies, self-reported morbidities, knowledge and use of maternity services in Lusaka, reasons for non-use of services, and views on `human environment' aspects of quality of care within Lusaka health facilities.	A mixture of fixed response and open-ended questions was used, covering different aspects of quality of service. Standard of maternity care rated as 'very good', 'good', 'bad', 'very bad'.	Basic demography	Perceived standard of maternity care: V good - 32% Good - 57% Bad - 10% V Bad - 2%
	Mebazaa et al. 2010	Tunisia, tertiary hospital	Double-blind prospective study to test whether reduced Bupivacaine dose in spinal anaesthesia for C-section improved maternal satisfaction by reducing incidence of low blood pressure episodes.	80 women scheduled for elective C-section randomized into 2 groups with varying Bupivacaine doses for spinal anasthesia	Facility	C-section delivery services	Data on condition during and after delivery and query on maternal satisfaction to test whether reduced Bupivacaine dose in spinal anaesthesia for C-section improved maternal satisfaction by reducing incidence of low blood pressure episodes	Maternal satisfaction rate was recorded on a four point scale (from excellent to poor every 15 minutes until discharge). Average and poor satisfaction was rated as 'dissatisfaction'. The cause of dissatisfaction was recorded (pain, nausea, vomiting, shivering). Data was analyzed in mean values.	None	Maternal satisfaction with spinal anasthesia: 90% excellent & good in Group A (10mg bupivacane) as compareed to 67% in Group B (7.5mg bupivacane)
42	Moawed et al. 2009	Saudi Arabia, Riyadh city	Cross-sectional study to assess factors associated with maternal satisfaction at primary health care centers.	200 mothers - Saudi, normal or C-section delivery within last 3 months; excluding emergency treatments	Facility	delivery; only live births included	Two tools: socio-demographic data characteristics and client satisfaction inventory; assessed maternal satisfaction with care	Client satisfaction inventory developed by Senarath, Fernando & Rodrigo(2006) in a study about factors determining client satisfaction with hospital based prenatal care in Srilanka - 5 point Likert scale for scoring (fully satisfied (5) to fully dissatisfied (1)) - queries on accessibility(2), interpersonal aspects of care (5), technical aspects (4), physical environment (3) & outcome of care (2)	Socio-demographic data characteristics; details of current live birth including immediate newborn care	Mean satisfaction score 3.74 (SD 0.36)
	Mosallam et al. 2004	United Arab Emirates, teaching hospital	Cohort study to determine women’s attitudes and preferences regarding psychosocial support during childbirth.	consecutive sample of 400 mothers with singleton normal pregnancies delivered vaginally during 2 months. Exclusions: multiple pregnancy, severe obstetric complications, C-section deliveries	Facility	overall childbirth experience, only live births included	Structured questionnaire; main outcomes - attitude and preferences regarding psychosocial support, antenatal preparation for delivery, overall satisfaction with index childbirth experience	Statement in questionnaire with 'yes/no' option: "Overall, I received good information and satisfactory care during pregnancy, labour and puerperium." Statements also on information provided & preference for provider during delivery	Socio-demographic characteristics, reproductive behaviour	Overall satisfaction with information & care during pregnancy, labour & postpartum: 72.2% - with companion 49.5% - without companion
	Nassar et al. 2007	Lebanon, tertiary hospital	Prospective randomized study in a hospital in Lebanon to compare patient satisfaction with two routes of misoprostol for term labour induction.	170 women admitted at ‡37 weeks of gestation for induction of labour; randomised to receive 50 micrograms of either sublingual or vaginal misoprostol	Facility	delivery	Questionnaire; main outcome: Patient satisfaction with the route of administration of misoprostol (sublingual vs. vaginal)	Questionnaire administered in 3 parts: First part - before delivery - satisfaction of woman with pregnancy Second & third parts - 4 hr after last dose of misoprostol & before discharge - feeling of safety during induction, satisfaction with the companion, obstetrician, analgesia, labour experience compared with expectations (worse, better, or same as expected); reason for that.	General background information on respondent; severity of pain experienced during the induction process, and during the second and third interviews	% satisfied (sublingual vs. vaginal misprostol score): Obstetrician - 79 / 81 Companion support - 84/83 Analgesics - 52.6 / 47.2
	Nigenda et al. 2003	Four developing countries (Cuba, Thailand, Saudi Arabia and Argentina)	Qualitative within a RCT (testing a new ANC model against the traditional one) to describe women's opinions on ANC.	164 women in 24 FGDs (pregnant & completed two ANC visits in either intervention or control model)	Community and Facility	Antenatal	FGD of community women in the 4 countries to understand concepts and expectations underlying women's evaluation of concepts and experiences of the care received in antenatal care clinics. Main topics: Concepts about pregnancy and healthcare; experience with health services and health providers; opinions about new ANC protocol being tested in the RCT	Satisfaction with services and treatment was one of the key discussion themes	Socio-demographic background of participants	All four countries had high satisfaction with antenatal treatment received
	Ohagwu et al. 2010	Nigeria, ANC clinic of federal medical centre	Cross-sectional prospective study to assess the perception of pregnant women about the barriers to utilization of prenatal ultrasound in prenatal care.	596 pregnant women attending ANC clinic in the hospital, who have had at least one prenatal ultrasound	Facility	Antenatal (prenatal sonography)	12-item self completion questionnaire on experience and perception of and barriers to prenatal ultrasound (necessity, distance, cost, waiting time, satisfaction with service)	Relevant items: Experience of previous ultrasound; Likert-type questions about barriers - satisfaction with service was one of the queries. The most negative options were assigned a value of 4 while the least negative were assigned a value of 1; 10-point rating scale on the patient’s overall perception of obstetric ultrasound service in the locality; free comments on obstetric ultrasound service …	Socio-demographic data	Mean satisfaction with prenatal ultrasound service score 3 (SD 0.63)
	Oladapo et al. 2008; Oladapo & Osiberu 2009	Nigeria, primary health centres	Descriptive cross-sectional study to explore the perceptions of pregnant women on various aspects of quality of ANC services and their overall level of satisfaction with the quality of antenatal care they received.	Sample of 452 pregnant women with at least 2 ANC visits at primary health centres	Facility	Antenatal	Structured questionnaire, assessing women's perceptions on various aspects of quality of ANC care (frequency and spacing of visits; waiting time & consultation time; technical competence of providers; ensuring that care is maintained by the same provider; consultative decision making; information received; interactions with providers) and overall satisfaction with the care they received.	To assess women’s overall satisfaction with the quality of antenatal care - 3 questions - “if you were pregnant again, would you come back to this clinic?”, “would you recommend this clinic to a relative or a friend for their antenatal check ups?” and “in general, how satisfied are you with antenatal care you have received so far in this clinic?”. Affirmative response to all three questions impli…	Socio-demographic characteristics; antenatal care in previous pregnancy; concurrent ANC at other facility	Overall satisfaction with ANC care - high (81.4%)
35	Oladapo & Osiberu 2009	Nigeria, primary health centres	Descriptive cross-sectional study to identify sociodemographic determinants of perceived quality of ANC care at primary level.	Sample of 452 pregnant women with at least 2 ANC visits at primary health centres	Facility	Antenatal	Structured questionnaire, assessing women's perceptions on various aspects of quality of ANC care (frequency and spacing of visits; waiting time & consultation time; technical competence of providers; ensuring that care is maintained by the same provider; consultative decision making; information received; interactions with providers) and overall satisfaction with the care they received.	To assess women’s overall satisfaction with the quality of antenatal care - 3 questions - “if you were pregnant again, would you come back to this clinic?”, “would you recommend this clinic to a relative or a friend for their antenatal check ups?” and “in general, how satisfied are you with antenatal care you have received so far in this clinic?”. Affirmative response to all three questions impli…	Socio-demographic characteristics; antenatal care in previous pregnancy; concurrent ANC at other facility	Overall satisfaction with ANC care - high (81.4%)
12	Senarath et al. 2006	Sri Lanka	Cross-sectional descriptive study to describe mothers’ satisfaction with perinatal care.	446 mother-newborn pairs from 5 hospitals in one district. Exclusions: emergency deliveries; still birth; neonatal deaths, multiple births & C-sections under general anasthesia	Facility	perinatal care; only live births included	Structured questionnaire; main outcome: maternal satisfaction with perinatal care	16 item survey instrument. Dimensions covered: accessibility, interpersonal care (privacy, encourgement, polite behavior), physical environment (cleanliness, sanitary facilities), technical aspects of care (medical facilities, staff competency, advice & opportunity to ask questions), outcome of care (health condition of mother & newborn). Responses graded on 5-point Likert scale ((1) fully satisf…	Sociodemographic characteristics comprising mother’s age, parity, ethnicity, education level, employment status, husband’s occupation, monthly family income and sex of the baby (explanatory variables)	Mean satisfaction scores (range): Acces - 3.75-3.91 Interpersonal - 3.25-4.02 Technical - 3.25-4.02 Physical env - 2.83-3.71 Outcome - 4.36-4.42
13	Sindhvananda et al. 2004	Thailand, tertiary hospital	Prospective randomized study to observe differences in patient satisfaction between epidural and spinal analgesia.	114 mothers scheduled for elective C-section randomly in 2 groups - epidural (56) and spinal (58) anasthesia. Exclusion: patients previously exposed to anasthesia, preeclampsia, contraindications to regional anasthesia.	Facility	Delivery	11 item, self administered questionnaire assessing maternal satisfaction with anasthesia.	Maternal satisfaction was evaluated by the 11-item, qualified, self-administered questionnaire comprised of 4 factors related to maternal satisfaction - hypotension, quality of anesthesia, postoperative events and procedure. The score of 0-10 Visual analog scale was used to assess the degree of satisfaction. [satisfaction specific to procedure for anasthesia]	None	Total Satisfaction Score for anasthesia: Epidural - 89.48 (SD 9.31) Spinal - 90.03 (SD 11.26)
23	Srivastava et al. 2009	India, tertiary hospital	Prospective randomized study to assess whether the use of continuous infusion along with PCEA was beneficial for laboring women with regards to quality of analgesia, maternal satisfaction and neonatal outcome in comparison to PCEA alone.	55 full term parturient women, singleton pregnancy with vertex presentation, no contraindication to epidural analgesia, able to use PCA pump.	Facility	Delivery	Visual Analog Scale(VAS): Pain scores using VAS (1-10 rating) and satisfaction with labour experience	question on satisfaction with labour experience (rating as excellent, good and poor)	patient characteristics and analgesia procedures	Maternal satisfaction with epidural anasthesia: 96% excellent & good in Group with infusion as compareed to 94% in Group without infusion.
	Tatar et al. 2000	Turkey, teaching hospital	Prospective randomized study exploring the perceptions of mothers in a teaching hospital with a high caesarean rate.	171 women recently delivered at the facility & still admitted (2nd day for vaginal deliveries & 4th day for C-section patients)	Facility	Delivery	Structured questionnaire measuring perception of women on C-section deliveries, assessment of hospital care	General perceptions about delivery - choices of ``strongly agree'', ``agree'', ``don't have opinion'', ``disagree'' and ``strongly disagree''. Items assessing the hospital care received were also included. Additional questions to C-section patients -asked to mark the sentences which best corresponded to their feelings. ``I had a great sense of failure'', ``I feared a lot'', ``I felt guilty'', ``I…	socio-economic determinants of C-section deliveries	48% women very happy with hospital experience, while 52% had some sort of problem; Satisfaction (mean score) with care after delivery: C-section - 1.82 Vaginal - 1.62
	Turan et al. 2006	Turkey, three tertiary hospitals serving low & middle income groups in Istanbul	Cross-sectional mixed methods study of the quality of antenatal and childbirth care at three hospitals serving low and middle income people.	Sample of 147 antenatal clients and 151 postpartum women	Facility	Antenatal; outcome not specified	Client interviews using semi-structured questionnaire with mostly closed ended questions on continuity of care, appropriate constellation of services, information and counseling, choices, interpersonal relations and satisfaction with antenatal care	To measure women's satisfaction with the antenatal care they received: three indicators employed by the WHO (Langer et al. 2002) were used - (i) whether client would use the service again; (ii) would she recommend to others; (iii) how satisfied was the client with the antenatal care recieved (not satisfied, satisfied or very satisfied)	characteristics of women receiving services	% 'Yes' responses: (i) MoH 70; SSK 67; pvt 74 (ii) Moh 65; SSK 53; pvt 88 (iii) Moh 50; SSK 24; pvt 76 Differences significant (p< .05)
	Ugwu et al. 2007	Nigeria, four ultrasound centres	Cross-sectional prospective study to investigate patient satisfaction ratings with obstetric ultrasound services.		Facility	antenatal (ultrasound)	Self-completion questionnaire with both open and closed ended questions on factors affecting patient satisfaction and patients' preference for male vs female sonographers	The length of time from arrival to departure was assessed with a 5-point Likert scale, with 1 indicating very short and 5 indicating extremely long. Patients' perception of the hospital was measured using a 3-point rating scale, with low class scored 1, middle class 2 and high class 3. Scales of 1 to 10 were used to assess patients' perception of privacy, explanations provided (ie, interaction be…	demographic data	Average patient satisfaction ratings were above 50%
	Urassa et al. 2002	Tanzania, coastal rural district	Cross-sectional study to assess the quality of ANC care with respect to anemia.	379 consecutively enrolled pregnant women from 16 randomly selected antenatal clinics	Facility	Antenatal care with respect to anemia	Standard questionnaire with close and open ended questions assessing quality of antenatal care, anemia in pregnancy and maternal satisfaction.	Query on level of satisfaction with ANC care	None	About 95% of the women reported that they were highly to moderately satisfied with the service.
21	Uzochukwu et al. 2004	Nigeria, Bamako Initiative program	Cross-sectional study to assess community satisfaction & willingness-to-pay with MCH services after introduction of the Bamako Initiative program.	Random sample of 405 households with live delivery in last 12 months. For FGDs: purposive sample of women of childbearing age (15-49 years) and men respectively	home	Overall MCH services; only live births included	Questionnaire and FGDs assessing community satisfaction with MCH services introduced under Bamako Initiative, any problems in paying for the services and whether cost ever prevented them from using the services	Women who used Bamako Initiative health centres were asked to rate the quality of services on 4-point scale (very good, good, poor, very poor) 3 attributes of quality used - availability of prescribed drugs, observed physical appearance of the facilities and providers' behaviours - childhood immunisation services, antenatal care and childbirth services also rated	socio-economic and demographic data; any illness and treatment in last two weeks; facility utilized for ANC, delivery & child immunization	90.6% users rated service as good or very good; 6.6% as poor and 2.8% as very poor Satisfaction with specific services: 94% ANC; 96% childbirth services
	Yam et al. 2007	Mexico, tertiary hospital	Exploratory before-after study to assess the feasibility and acceptability of birth planning among low income women.	convenience sample of 9 women, at least 18 years old with at least 1 previous childbirth	Facility	Antenatal (birth planning)	Baseline interview covering socio-demographic characteristics, previous birth experiences, and understanding of patients’ rights. Follow-up interview one week after delivery on the same topics to document experience after preparing birth plan.	Query on satisfaction with birth plan	None	None [all 9 participants found birth planning experience highly satisfying]
	Zahran et al. 2009	Egypt	Double-blind randomized placebo controlled trial to see the comparative efficacy of sublingual versus vaginal misoprostol for induction of labor at term.	480 women with medical or obstetric indications for labor induction and undilated, uneffaced cervices	Facility	Labour (sublingual vs. vaginal misoprostol)	Simple questionnaire on maternal satisfaction (VA scale)	1-10 Visual Analog Score (VAS) to assess patient's satisfaction with induction experience. 3 questions: 1. How would you evaluate the overall labor experience in respect to what you expected? 2. How would you evaluate your attitude towards induction in future pregnancies? 3. How would you evaluate convenience of drug route: vaginal / sublingual	None	Vaginal delivery: Satisfaction with induction experience - sublingual Misoprostol 5.2; vaginal M 5.6 C-section delivery: Satisfaction with induction experience - sublingual M 4.2; vaginal M 5.6
	Aghlamand et al. 2008	Iran, Social Security Hospital	Before-after study design to evaluate maternal satisfaction with new evidence based model of delivery care.	Before: Random sample of 100 women who delivered in the facility in the previous year After: Random sample of 100 women following implementation of new care model	Home	Childbirth services	Self-completed questionnaire assessing women's satisfaction, clinical adherence to evidence-based practices and the rate of caesarean birth at the hospital (administered before and after intervention)	Satisfaction rated using a 20-item tool with Likert scale (scores 1 for 'poor' to 5 for 'excellent'), designed based on previously identified needs and requirements	None	Prior to implementation of new model of maternity care satisfaction mean score on 15 of 20 items was < 3.5. After intervention mean score increased on 16 of 20 items (> 4.2 in 18 items)

## Sheet: Sheet3
Uzochukwu et al. - Parameters for assessing satisfaction
	V good	Good	Poor	V Poor
drugs availability	all	nearly all	< half	none
structural changes	complete renovation with equipment & clean surrounding	complete renovation without equipt	partial renovation	no renovation with dirty surroundings
Provider's behaviour	rating based on perception
